# Supplementary material for: Gut Microbiota Affects Mouse Social Behavior via Hippuric Acid Metabolism
Source: Neurol Int. 2025 Nov 11;17(11):185. doi: 10.3390/neurolint17110185 (PMC12655642; doi:10.3390/neurolint17110185)
Supplement: Supplementary file 1 [file neurolint-17-00185-s001.zip]

Archive with 1 entries (1 files):
- neurolint-3930385-supplementary.pdf
